# Supplementary material for: The relationship between inflammatory bowel disease and sarcopenia-related traits: a bidirectional two-sample mendelian randomization study
Source: Front Endocrinol (Lausanne). 2024 Jul 12;15:1402551. doi: 10.3389/fendo.2024.1402551 (PMC11272465; doi:10.3389/fendo.2024.1402551)
Supplement: Supplementary file 1 [file DataSheet_1.zip]

Archive with 4 entries (4 files):
- Supplementary Image 1.DOCX
- Supplementary Image 2.DOCX
- Supplementary Image 3.DOCX
- Supplementary Tables.XLSX
