# Supplementary material for: The relationship between inflammatory bowel disease and sarcopenia-related traits: a bidirectional two-sample mendelian randomization study
Source: Front Endocrinol (Lausanne). 2024 Jul 12;15:1402551. doi: 10.3389/fendo.2024.1402551 (PMC11272465; doi:10.3389/fendo.2024.1402551)
Supplement: Supplementary file 1 [file DataSheet_1.zip › Supplementary Tables.XLSX]

## Sheet: Table 1
Instrument variables of inflammatory bowel disease
SNP	effect_allele	other_allele	beta	eaf	se	pval
rs1886731	C	T	-0.0970995	0.481193	0.0175	3.08397e-08
rs10737481	G	T	0.141103	0.554896	0.017	1.18713e-16
rs11209026	A	G	-0.72629	0.0541886	0.0422	1.76319e-66
rs35730213	C	G	-0.151404	0.262591	0.0194	6.90717e-15
rs3024493	A	C	0.212996	0.169666	0.0222	8.47618e-22
rs7523335	A	G	-0.140504	0.173424	0.0225	4.15796e-10
rs10800314	A	C	-0.143097	0.649219	0.0179	1.17409e-15
rs112401990	A	G	0.142202	0.375383	0.0174	2.83923e-16
rs4851586	C	T	-0.122403	0.75745	0.0193	2.32498e-10
rs2241878	C	T	0.148001	0.538498	0.0169	1.74502e-18
rs4676408	A	G	0.118103	0.515063	0.0181	6.61912e-11
rs112694524	A	G	0.188304	0.0903752	0.0303	5.39299e-10
rs11677953	A	G	0.0975985	0.415063	0.0171	1.053e-08
rs1873625	A	C	0.177301	0.32287	0.0179	3.70681e-23
rs6826501	T	C	-0.0927953	0.536078	0.0169	4.12098e-08
rs45528737	T	C	0.166802	0.111833	0.03	2.65901e-08
rs35260072	C	A	0.142197	0.433153	0.017	7.06643e-17
rs17800987	G	A	0.2017	0.089179	0.0305	3.70681e-11
rs13178036	C	G	0.100904	0.341807	0.0184	4.12895e-08
rs6873866	C	T	-0.106996	0.528821	0.0176	1.085e-09
rs254560	A	G	0.0995014	0.400063	0.0171	6.159e-09
rs10045431	C	A	0.177406	0.717524	0.0189	6.58567e-21
rs6880778	G	A	0.187801	0.620729	0.0173	2.14388e-27
rs9370774	C	T	-0.130704	0.20068	0.0219	2.536e-09
rs4712528	C	G	0.122598	0.787692	0.0207	3.07397e-09
rs148844907	A	T	1.1375	0.0103903	0.0963	3.62577e-32
rs34190331	A	G	0.176899	0.0853045	0.0303	5.39399e-09
rs6927172	G	C	0.110295	0.21432	0.0202	4.64505e-08
rs444210	G	A	0.109502	0.545781	0.0168	7.39095e-11
rs9272514	T	C	-0.234698	0.30636	0.0208	1.58708e-29
rs28383456	T	C	-0.177501	0.345334	0.02	5.76899e-19
rs113473719	C	A	-0.159599	0.694937	0.0219	2.95597e-13
rs6911490	C	T	-0.142801	0.778565	0.0208	6.82025e-12
rs4730272	G	A	-0.134102	0.512591	0.0178	4.50194e-14
rs1551399	C	A	0.101302	0.615807	0.0173	5.01199e-09
rs4077515	T	C	0.179401	0.424242	0.0172	1.50003e-25
rs1887428	C	G	-0.171595	0.61936	0.0178	6.64814e-22
rs4246905	C	T	0.163001	0.729896	0.0197	1.41514e-16
rs10761659	G	A	0.161896	0.554011	0.0172	4.07193e-21
rs1250573	A	G	-0.113606	0.295706	0.019	2.20902e-09
rs12764283	A	G	0.126597	0.337409	0.0179	1.5729e-12
rs6584283	C	T	-0.180303	0.510643	0.0169	1.70098e-26
rs11236797	A	C	0.155704	0.470011	0.017	4.75007e-20
rs140892874	C	T	0.409594	0.027461	0.0512	1.2841e-15
rs2193041	G	A	0.133703	0.388781	0.0172	6.90876e-15
rs3850378	C	T	0.155099	0.096461	0.0282	3.80102e-08
rs56062135	T	C	0.1509	0.236922	0.0198	2.63998e-14
rs12446550	A	G	0.107796	0.409666	0.0171	2.78298e-10
rs72798422	C	T	0.2776	0.041718	0.0431	1.18899e-10
rs2076756	G	A	0.187595	0.27064	0.0186	5.59114e-24
rs9934775	T	C	-0.139595	0.16068	0.0232	1.71498e-09
rs11548656	G	A	-0.292796	0.034026	0.0507	7.71792e-09
rs113991740	A	T	-0.107697	0.271565	0.0189	1.31999e-08
rs12936409	T	C	0.145701	0.476383	0.0168	3.86812e-18
rs744166	G	A	-0.120703	0.409963	0.0172	2.15675e-12
rs2542147	T	G	-0.1513	0.837193	0.0227	2.78484e-11
rs142770866	A	G	0.23	0.0810417	0.0337	8.14329e-12
rs10408351	A	G	0.137804	0.238435	0.0221	4.23204e-10
rs6062496	A	G	0.164997	0.578011	0.018	5.47898e-20
rs2836882	A	G	-0.196295	0.257617	0.0201	1.49005e-22
rs8134436	G	C	-0.144698	0.603989	0.017	2.0179e-17
rs1736161	A	G	-0.123298	0.428732	0.0174	1.3369e-12
rs131657	A	T	0.136496	0.201666	0.0212	1.237e-10
rs1003342	G	A	-0.095001	0.531334	0.0168	1.67101e-08
rs7285952	G	T	-0.176002	0.157193	0.0235	7.60151e-14

## Sheet: Table 2
Instrument variables of ulcerative colitis
SNP	effect_allele	other_allele	beta	eaf	se	pval
rs11209026	A	G	-0.561698	0.0589321	0.0517	1.58016e-27
rs7523335	A	G	-0.170397	0.176698	0.0285	2.28802e-09
rs3024493	A	C	0.236297	0.168128	0.0276	1.09194e-17
rs10917545	A	G	-0.185101	0.882174	0.0335	3.29397e-08
rs1886731	C	T	-0.140501	0.480618	0.0221	2.25398e-10
rs10737481	G	T	0.250104	0.556463	0.0216	4.36918e-31
rs1801274	G	A	-0.182896	0.483094	0.0217	3.77833e-17
rs35730213	C	G	-0.167	0.266634	0.0245	8.81455e-12
rs10182512	A	G	0.1608	0.34989	0.0223	5.19398e-13
rs12612675	G	A	0.122902	0.402826	0.0219	1.97702e-08
rs4676410	A	G	0.207802	0.197128	0.0284	2.45923e-13
rs9823546	A	T	0.176899	0.310414	0.0223	2.28613e-15
rs114152040	A	G	0.339603	0.0317179	0.0623	4.94903e-08
rs254559	A	C	0.124304	0.404112	0.0215	7.62799e-09
rs56167332	A	C	0.151596	0.34162	0.0231	5.29907e-11
rs7752873	T	C	0.182297	0.13681	0.0303	1.83299e-09
rs9272514	T	C	-0.401598	0.297965	0.0267	4.00129e-51
rs28383456	T	C	-0.337307	0.334505	0.0256	1.073e-39
rs113473719	C	A	-0.259499	0.691824	0.0271	1.10688e-21
rs6933404	C	T	0.166799	0.21562	0.0252	3.68468e-11
rs148844907	A	T	1.3413	0.010151	0.1089	7.17464e-35
rs10272963	T	C	-0.171904	0.426078	0.0216	1.69083e-15
rs798502	C	A	-0.136496	0.283142	0.0239	1.213e-08
rs989960	T	C	-0.129096	0.424904	0.0215	1.766e-09
rs1887428	C	G	-0.176701	0.622856	0.0224	3.35506e-15
rs4574921	T	C	0.150599	0.740842	0.0256	4.23897e-09
rs3829111	A	G	0.156303	0.416668	0.0214	2.89401e-13
rs7911680	C	A	-0.1718	0.490094	0.0213	8.26609e-16
rs483905	A	G	0.128903	0.294334	0.0228	1.57199e-08
rs484356	G	C	-0.134199	0.32765	0.0228	3.95003e-09
rs2212434	T	C	0.141899	0.459604	0.0213	2.4632e-11
rs12817473	G	A	0.190701	0.382176	0.0217	1.70883e-18
rs1359946	A	G	0.158302	0.196096	0.0269	3.83796e-09
rs9891174	A	T	0.145199	0.470398	0.0212	7.16638e-12
rs6017342	C	A	0.191306	0.537652	0.024	1.38484e-15
rs6062496	A	G	0.158498	0.572636	0.0224	1.46791e-12
rs7282490	A	G	-0.139699	0.603618	0.0214	7.0762e-11
rs9977672	A	G	-0.245006	0.251316	0.0261	6.20583e-21
rs137845	G	A	0.118198	0.514874	0.0212	2.37602e-08

## Sheet: Table 3
Instrument variables of crohn's disease
SNP	effect_allele	other_allele	beta	eaf	se	pval
rs6588243	C	A	0.131704	0.589982	0.0234	1.77701e-08
rs11209026	A	G	-0.995199	0.0563213	0.0639	1.05196e-54
rs6704109	T	C	0.202002	0.256123	0.0256	2.77013e-15
rs697693	A	G	0.172296	0.201415	0.0281	8.35507e-10
rs7543234	T	C	0.155498	0.238986	0.0267	6.09804e-09
rs3024505	A	G	0.177903	0.16156	0.0302	3.90499e-09
rs12692254	T	A	0.301402	0.543391	0.0232	1.85994e-38
rs78487399	C	G	0.2259	0.100704	0.037	1.031e-09
rs112401990	A	G	0.132203	0.373412	0.0237	2.35001e-08
rs4851586	C	T	-0.168899	0.759729	0.0261	9.93574e-11
rs1873625	A	C	0.180704	0.320264	0.0243	1.09396e-13
rs13135092	G	A	0.221495	0.095419	0.0389	1.21001e-08
rs7713270	T	C	0.296602	0.623824	0.0241	6.96627e-35
rs2188962	T	C	0.212398	0.439546	0.0228	1.35988e-20
rs147018773	T	C	0.321699	0.0966978	0.0375	8.88792e-18
rs4921497	G	C	0.160298	0.329415	0.0244	5.49414e-11
rs6873866	C	T	-0.168096	0.534873	0.0239	2.0649e-12
rs12717899	T	G	0.159198	0.793845	0.0289	3.59402e-08
rs12194825	A	T	-0.171904	0.18587	0.0298	8e-09
rs148844907	A	T	0.958001	0.00828273	0.1419	1.47096e-11
rs114607072	T	G	0.441797	0.0402795	0.0629	2.19685e-12
rs28701841	A	G	0.224303	0.116563	0.0373	1.85102e-09
rs140054334	T	C	0.349797	0.038307	0.0628	2.56602e-08
rs444210	G	A	0.163402	0.546838	0.0229	1.02494e-12
rs1456896	T	C	0.139301	0.697556	0.0251	2.89701e-08
rs921720	G	A	0.162895	0.618841	0.0237	6.39588e-12
rs1887428	C	G	-0.168099	0.623303	0.0243	4.22377e-12
rs3810936	C	T	0.207799	0.698408	0.0263	2.46207e-15
rs4077515	T	C	0.215901	0.419834	0.0235	4.37019e-20
rs1250573	A	G	-0.170895	0.287447	0.0264	9.00534e-11
rs10761659	G	A	0.212006	0.55269	0.0237	3.41979e-19
rs2505640	G	A	-0.145701	0.643588	0.0237	7.61202e-10
rs1332099	C	T	-0.211597	0.515025	0.0231	4.35712e-20
rs11236797	A	C	0.181104	0.473264	0.0231	4.854e-15
rs11564236	T	A	0.519093	0.034419	0.0595	2.84512e-18
rs1932990	T	C	0.152901	0.253841	0.0263	6.02102e-09
rs4902642	A	G	-0.129198	0.409159	0.0236	4.339e-08
rs56062135	T	C	0.193097	0.234271	0.0269	7.45247e-13
rs147684209	C	T	0.154901	0.369415	0.0244	2.33598e-10
rs72798422	C	T	0.590392	0.047701	0.0508	3.19301e-31
rs2076756	G	A	0.399806	0.283672	0.0242	3.24489e-61
rs3091315	G	A	-0.179501	0.265588	0.0263	9.52138e-12
rs907092	A	G	0.130396	0.471412	0.0228	1.011e-08
rs744166	G	A	-0.129299	0.408159	0.0233	2.92301e-08
rs80262450	A	G	0.283102	0.112701	0.0353	1.08193e-15
rs8178977	C	G	0.1928	0.238841	0.0274	2.05589e-12
rs2129944	G	T	-0.1562	0.291299	0.0271	7.80998e-09
rs281379	A	G	0.139797	0.489275	0.0238	4.26403e-09
rs1056441	C	T	0.167	0.697697	0.0255	5.44127e-11
rs1297271	T	C	-0.154901	0.429877	0.0237	6.27769e-11
rs7276302	G	A	-0.171598	0.608306	0.0231	1.22603e-13
rs8137950	C	T	0.173996	0.199556	0.0286	1.167e-09
rs151314883	A	G	-0.223994	0.157585	0.0327	7.12361e-12

## Sheet: Table 4
Instrument variables of low hand grip strength
SNP	effect_allele	other_allele	beta	eaf	se	pval
rs12140813	T	C	0.0511	0.1856	0.0094	4.76299e-08
rs958685	A	C	-0.0428	0.5142	0.0074	6.51793e-09
rs7624084	C	T	-0.0428	0.4423	0.0074	8.50707e-09
rs13107325	T	C	0.0897	0.0739	0.0138	7.41822e-11
rs34415150	G	A	0.0833	0.178	0.0099	4.42181e-17
rs185320691	C	G	0.0913	0.1047	0.0146	3.84397e-10
rs10952289	C	T	-0.0435	0.3436	0.0078	2.10402e-08
rs11236213	A	G	-0.0504	0.3136	0.008	3.01099e-10
rs10846071	T	C	0.0433	0.3917	0.0075	7.32403e-09
rs34464763	A	T	0.0544	0.3943	0.0086	3.15203e-10
rs3118903	A	G	0.0575	0.2185	0.0088	6.71429e-11
rs2899611	G	T	0.0431	0.5049	0.0074	6.01395e-09
rs8061064	A	T	0.0407	0.4627	0.0074	3.54601e-08
rs143459567	T	C	0.1185	0.0386	0.0189	3.40502e-10
rs62102286	G	T	-0.0487	0.4359	0.0074	5.48909e-11
rs79723785	C	T	0.1674	0.0165	0.0293	1.15899e-08
rs143384	G	A	-0.0545	0.4088	0.0075	4.47301e-13

## Sheet: Table 5
Instrument variables of appendicular lean mass
SNP	effect_allele	other_allele	beta	eaf	se	pval
rs200439	C	A	-0.0128	0.2207	0.0023	1.51001e-08
rs2807339	C	T	0.0162	0.7586	0.0022	1.23994e-13
rs150188352	CAAT	C	0.0305	0.1935	0.0024	8.42752e-38
rs60804050	A	G	-0.0217	0.2559	0.0021	5.01303e-24
rs2025808	A	C	0.0122	0.2541	0.0022	1.71601e-08
rs6693481	C	T	-0.0143	0.6951	0.002	2.208e-12
rs61827272	C	T	0.0144	0.2754	0.0021	7.89042e-12
rs12724708	T	A	0.0243	0.3574	0.002	1.65615e-35
rs3033487	TCC	T	0.0153	0.8119	0.0024	1.93402e-10
rs11260623	T	G	0.0117	0.5085	0.0019	4.85601e-10
rs301807	G	A	-0.0144	0.5815	0.0019	2.52581e-14
rs212526	C	T	0.0214	0.6007	0.0019	3.84326e-29
rs7522400	G	A	0.0129	0.7683	0.0022	5.62497e-09
rs670318	C	T	0.0413	0.9515	0.0044	2.52e-21
rs2025609	G	C	0.0186	0.8511	0.0026	2.00217e-12
rs7543202	G	A	0.0129	0.6229	0.0019	2.86484e-11
rs11590254	T	A	0.0186	0.3114	0.002	4.33611e-20
rs34654458	ATTT	A	-0.0191	0.5784	0.0019	5.71742e-24
rs4644481	T	C	-0.0112	0.4328	0.0019	3.54201e-09
rs7367519	C	T	0.0164	0.6846	0.002	4.68058e-16
rs951366	C	T	0.0205	0.3932	0.0019	9.15377e-27
rs7418410	T	C	0.0155	0.4089	0.0019	5.63638e-16
rs7543136	T	C	-0.021	0.7209	0.0021	9.95864e-24
rs4360494	C	G	-0.0198	0.5541	0.0019	7.88315e-26
rs55717234	G	A	0.0122	0.5732	0.0019	1.341e-10
rs11580040	G	A	0.0325	0.08	0.0035	6.76083e-21
rs2209098	C	T	0.024	0.3108	0.002	1.72783e-32
rs17278379	C	T	0.0226	0.124	0.0029	2.39773e-15
rs66579625	CT	C	0.0178	0.5837	0.0019	8.91046e-21
rs4655345	G	A	-0.0246	0.3974	0.0019	5.81032e-38
rs1797070	A	G	0.0219	0.2684	0.0021	4.93287e-25
rs12563442	C	T	0.0122	0.2669	0.0021	9.93299e-09
rs80295797	T	C	-0.0198	0.3265	0.002	3.8256e-23
rs4274112	G	A	-0.0217	0.3733	0.002	2.47116e-28
rs113107560	G	T	-0.019	0.4118	0.0019	6.98554e-23
rs11210892	A	G	0.0118	0.6745	0.002	3.57001e-09
rs12074850	G	A	0.0393	0.0898	0.0033	2.72207e-33
rs1514134	C	T	-0.0114	0.3849	0.0019	3.57396e-09
rs34517439	A	C	0.0421	0.1221	0.0029	5.8023e-48
rs10922475	A	C	0.0159	0.5395	0.0019	2.1742e-17
rs3768495	T	C	-0.0178	0.7173	0.0021	1.06611e-17
rs28736838	T	C	-0.0117	0.3017	0.002	1.06999e-08
rs200091076	GT	G	-0.0117	0.6464	0.002	6.92405e-09
rs905938	C	T	0.0394	0.2649	0.0021	8.42558e-77
rs6675858	T	C	-0.0137	0.2141	0.0023	2.40398e-09
rs2789365	T	C	-0.0145	0.4807	0.0019	1.14209e-14
rs377599	T	C	0.0217	0.383	0.0019	3.49865e-29
rs11121615	T	C	-0.0202	0.6894	0.002	3.31894e-23
rs2791654	A	G	-0.0239	0.7062	0.0022	1.20587e-28
rs6425817	G	A	0.0157	0.6724	0.002	2.9847e-15
rs2885697	T	G	-0.0323	0.665	0.002	9.20662e-60
rs4847378	T	G	0.0136	0.6121	0.0019	1.64286e-12
rs1405227	A	G	0.0129	0.3167	0.002	1.573e-10
rs1325596	A	G	0.0287	0.5476	0.0019	2.77077e-52
rs200348453	AG	A	0.018	0.4736	0.0019	7.88134e-21
rs234640	T	C	-0.0131	0.5142	0.0019	3.86812e-12
rs1005723	T	C	0.0161	0.1908	0.0024	1.7869e-11
rs10171272	A	C	0.0136	0.3035	0.002	2.8721e-11
rs17681189	A	C	-0.0131	0.4231	0.0019	5.81969e-12
rs76517946	A	C	-0.0368	0.0814	0.0035	1.69395e-26
rs867529	C	G	0.0184	0.2796	0.0021	1.00092e-18
rs6543146	G	T	0.0154	0.5579	0.0019	4.18697e-16
rs6738207	A	G	0.0127	0.4007	0.0019	4.14477e-11
rs71414738	T	C	0.015	0.1763	0.0025	1.00201e-09
rs2390669	C	A	0.0174	0.1289	0.0028	6.996e-10
rs13430869	T	G	0.0272	0.7427	0.0021	6.36649e-37
rs17408561	G	A	0.0123	0.3908	0.002	5.99998e-10
rs17246129	A	G	0.0254	0.3044	0.002	1.26911e-35
rs2305141	G	A	0.0183	0.5961	0.0019	1.07498e-21
rs2971857	A	G	-0.0119	0.5752	0.0019	3.69999e-10
rs10203320	C	T	0.0138	0.3289	0.002	7.85597e-12
rs144627572	A	G	0.0439	0.0329	0.0053	1.30197e-16
rs1260326	C	T	0.0323	0.6045	0.0019	6.15886e-64
rs650508	C	G	-0.013	0.3008	0.002	1.86102e-10
rs60142646	TC	T	-0.0237	0.9479	0.0042	2.49e-08
rs75022676	A	G	-0.0163	0.2079	0.0023	2.84315e-12
rs199647708	A	G	0.0114	0.3969	0.0019	3.43297e-09
rs17400325	C	T	0.0345	0.0415	0.0047	2.10087e-13
rs1035583	A	G	0.0148	0.6177	0.0019	1.99205e-14
rs7598430	T	C	-0.016	0.5046	0.0019	1.37088e-17
rs10202701	T	C	0.0227	0.5419	0.0019	3.1067e-33
rs10205141	G	A	0.0241	0.0476	0.0044	4.70999e-08
rs10203386	A	T	-0.0238	0.4519	0.0019	1.74582e-36
rs10202845	G	A	-0.0288	0.1133	0.003	5.34564e-22
rs67716382	C	G	0.0226	0.2214	0.0023	1.65082e-23
rs2717008	C	T	-0.0127	0.3835	0.0019	4.9877e-11
rs4852257	G	T	-0.0231	0.5763	0.0019	6.21155e-34
rs201570119	C	T	0.0194	0.2098	0.0023	5.47646e-17
rs35223841	GAA	G	0.0106	0.3891	0.0019	4.24698e-08
rs55852614	C	T	-0.0393	0.2474	0.0022	3.287e-73
rs3063063	TGAA	T	-0.0182	0.6862	0.002	2.56685e-19
rs144343497	TA	T	-0.0134	0.2164	0.0023	5.05895e-09
rs700677	A	C	0.0173	0.3505	0.002	1.13006e-18
rs12997625	T	C	-0.017	0.5266	0.0019	1.50107e-19
rs3116194	A	T	-0.0295	0.0978	0.0032	8.29469e-21
rs7570235	C	T	-0.0168	0.5911	0.0019	2.08305e-18
rs7563362	G	A	0.0352	0.8566	0.0027	3.27115e-39
rs6721191	G	A	-0.0144	0.5779	0.0019	3.1703e-14
rs12713004	G	A	0.0367	0.7254	0.0021	2.39828e-68
rs6739278	C	T	-0.021	0.8079	0.0024	1.27292e-18
rs2347603	A	T	-0.0181	0.7418	0.0022	5.64547e-17
rs702886	G	A	0.012	0.3505	0.002	1.11199e-09
rs55980611	A	C	0.0164	0.1457	0.0028	4.21697e-09
rs14976	T	C	0.0144	0.3057	0.002	1.42692e-12
rs72809820	T	C	-0.0111	0.324	0.002	3.133e-08
rs9636364	A	G	0.011	0.5429	0.0019	5.09296e-09
rs10864899	G	A	-0.0112	0.5643	0.0019	3.84503e-09
rs488621	G	A	0.0191	0.4688	0.0019	2.86418e-24
rs2138374	C	T	-0.0149	0.696	0.002	2.78997e-13
rs10221831	T	C	0.03	0.0321	0.0053	1.80302e-08
rs17773965	T	C	-0.0163	0.1412	0.0027	1.50699e-09
rs62106258	C	T	-0.0504	0.0486	0.0044	6.44763e-31
rs3769598	G	A	0.0171	0.1438	0.0027	1.322e-10
rs202098543	AT	A	0.0132	0.5806	0.002	1.55991e-11
rs59985551	T	C	-0.0313	0.2261	0.0022	2.43388e-44
rs62143873	A	G	-0.0115	0.5033	0.0019	1.193e-09
rs12616192	A	G	-0.0261	0.0676	0.0038	6.82967e-12
rs61397287	T	A	0.0235	0.0747	0.0036	4.45349e-11
rs13391980	A	G	-0.0225	0.1198	0.0029	7.59801e-15
rs34788019	CA	C	-0.0139	0.5433	0.0019	2.84184e-13
rs1047891	A	C	0.0233	0.3159	0.002	5.70427e-31
rs1478575	A	T	0.0312	0.6843	0.002	5.20236e-54
rs11684531	G	A	-0.0172	0.1328	0.0028	4.16697e-10
rs1899040	T	C	0.0152	0.7962	0.0023	9.04066e-11
rs2270894	G	C	-0.0332	0.2034	0.0024	1.25401e-42
rs113671109	C	T	-0.015	0.22	0.0023	4.22863e-11
rs6789000	T	G	0.0121	0.6449	0.002	1.61102e-09
rs4504126	C	A	0.046	0.0275	0.0058	1.61585e-15
rs140440099	A	G	0.0613	0.0234	0.0063	1.44611e-22
rs17718736	A	C	0.0115	0.3226	0.002	1.39399e-08
rs4682483	A	G	-0.0165	0.1534	0.0026	2.651e-10
rs4683435	G	A	0.0144	0.7723	0.0022	1.60498e-10
rs900399	G	A	0.0164	0.3986	0.0019	1.35394e-17
rs1290786	T	C	-0.0143	0.4307	0.0019	7.14167e-14
rs9647379	C	G	0.0215	0.4111	0.0019	5.54753e-29
rs2194411	A	G	0.0443	0.1283	0.0029	2.43388e-54
rs11720869	A	G	0.0141	0.6686	0.002	2.53805e-12
rs73052033	C	T	-0.0151	0.1851	0.0024	4.79005e-10
rs336630	T	C	-0.0106	0.43	0.0019	2.89701e-08
rs9838614	G	T	-0.0185	0.3881	0.0019	1.21088e-21
rs6762851	C	T	-0.0218	0.3573	0.002	1.49692e-28
rs182798714	T	A	0.0376	0.0274	0.0062	1.45101e-09
rs591668	A	G	-0.0174	0.396	0.0019	1.99618e-19
rs36012032	A	C	0.0298	0.091	0.0033	9.93116e-20
rs839255	G	T	-0.0126	0.6847	0.0021	8.38205e-10
rs9809116	G	A	-0.016	0.4081	0.0019	1.31311e-16
rs7633464	A	G	0.0175	0.4786	0.0019	1.27497e-20
rs115010283	C	G	0.034	0.3162	0.002	2.3518e-63
rs61732778	A	G	0.023	0.071	0.0037	3.13199e-10
rs4076108	T	A	0.0174	0.2449	0.0022	2.29721e-15
rs34312629	G	C	-0.017	0.2613	0.0021	2.12324e-15
rs200739311	C	T	-0.0128	0.6188	0.002	1.55299e-10
rs544136	G	T	0.0121	0.7482	0.0022	2.50098e-08
rs4073154	G	A	0.0274	0.7784	0.0023	1.92486e-33
rs2871960	C	A	0.0469	0.4448	0.0019	2.1677e-135
rs1730028	G	T	0.0131	0.4174	0.0019	7.38584e-12
rs71635721	G	C	0.0316	0.0649	0.0039	3.46418e-16
rs34390533	A	C	-0.0257	0.248	0.0022	6.69114e-32
rs7610055	A	G	-0.0373	0.1207	0.0029	3.55304e-38
rs56239180	G	T	-0.0459	0.0237	0.0062	1.85097e-13
rs9828525	T	C	0.0121	0.4113	0.0019	2.50801e-10
rs116493405	A	G	0.0287	0.0537	0.0042	9.52138e-12
rs9832919	G	A	-0.0179	0.3574	0.002	7.89587e-20
rs1823217	G	A	-0.0181	0.6449	0.002	4.05602e-20
rs11461979	TA	T	0.0143	0.2649	0.0022	9.79716e-11
rs113289555	T	G	-0.0206	0.2333	0.0023	7.32656e-20
rs13127468	A	C	-0.0123	0.4629	0.0019	9.85825e-11
rs10005035	G	C	-0.0175	0.2823	0.0021	6.51328e-17
rs1472852	A	C	-0.0638	0.1582	0.0026	8.22243e-135
rs963317	G	A	-0.0136	0.6629	0.002	1.0311e-11
rs781669	T	C	0.0164	0.5236	0.0019	3.14123e-18
rs13103161	A	T	-0.0284	0.3891	0.0019	2.37684e-48
rs6849302	G	A	0.0155	0.1977	0.0024	7.10722e-11
rs145126099	TTGTCAGGTCTTTGTGGTGAGCTGAATTC	T	-0.0126	0.472	0.0019	3.28927e-11
rs1443536	G	A	0.0218	0.305	0.0021	1.91205e-26
rs72657800	C	T	-0.0219	0.0773	0.0035	6.39102e-10
rs11098677	T	G	-0.0263	0.7875	0.0023	3.93731e-30
rs12512942	A	G	-0.0162	0.6376	0.002	1.58016e-16
rs59950280	A	G	-0.0254	0.3316	0.002	7.31981e-36
rs10019221	T	G	-0.0124	0.5974	0.0019	1.22101e-10
rs36052389	AT	A	0.0132	0.4554	0.0019	5.26744e-12
rs3103223	C	T	0.0126	0.7397	0.0022	6.01797e-09
rs139921635	T	G	0.0385	0.0236	0.0062	6.15602e-10
rs111612346	ATTCTT	A	-0.0138	0.6401	0.002	4.25109e-12
rs34548509	GA	G	0.0118	0.3574	0.002	3.19698e-09
rs13123591	G	T	0.0185	0.3375	0.002	2.35288e-20
rs6821305	C	A	0.0204	0.399	0.0019	3.1463e-26
rs72695791	G	C	-0.0297	0.036	0.0051	4.57604e-09
rs2324154	A	C	0.015	0.5096	0.0019	1.91602e-15
rs116339650	G	A	-0.0175	0.127	0.0029	1.05201e-09
rs2303423	C	T	0.0168	0.1095	0.003	2.64399e-08
rs13109280	G	A	0.0131	0.6618	0.002	9.14534e-11
rs116052377	A	G	0.0225	0.0809	0.0035	7.89042e-11
rs7689420	C	T	0.0466	0.8312	0.0025	1.49589e-76
rs11721522	G	A	0.0106	0.4125	0.0019	4.03005e-08
rs73856768	C	T	-0.0247	0.0805	0.0035	1.55418e-12
rs111622870	C	T	-0.0282	0.0482	0.0044	1.85999e-10
rs190823861	A	G	-0.0345	0.0466	0.0045	2.08882e-14
rs148617731	CAG	C	0.041	0.0519	0.0043	5.91562e-22
rs11727162	T	C	-0.017	0.4987	0.0019	2.15477e-19
rs2035901	G	A	0.024	0.4679	0.0019	9.43192e-37
rs7679276	G	A	-0.033	0.9544	0.0048	5.92652e-12
rs395980	G	T	-0.0184	0.2635	0.0021	1.02094e-17
rs2578565	T	C	-0.0141	0.6575	0.002	1.37404e-12
rs12655296	T	C	-0.011	0.6251	0.002	1.62002e-08
rs1177765	C	T	-0.0232	0.4681	0.0019	1.3219e-34
rs11959466	T	C	0.038	0.0564	0.0042	2.24078e-19
rs62370472	C	T	-0.0253	0.209	0.0023	1.4471e-27
rs10471339	G	C	-0.011	0.3823	0.0019	1.448e-08
rs36048468	T	C	0.0254	0.2088	0.0023	9.33899e-28
rs7735891	T	C	0.0259	0.4629	0.0019	1.13999e-42
rs55758152	A	G	0.0145	0.3263	0.002	1.05293e-12
rs57059662	C	T	0.0118	0.6774	0.002	5.63106e-09
rs34313173	TA	T	-0.0284	0.4475	0.0019	3.16884e-50
rs10461725	C	G	0.0134	0.6561	0.002	1.9829e-11
rs4865956	A	T	-0.0258	0.6965	0.0021	3.84769e-36
rs12517711	C	T	-0.0147	0.3917	0.0019	2.78869e-14
rs12188208	C	A	-0.0195	0.2349	0.0022	1.40088e-18
rs115912456	G	A	0.0577	0.0412	0.0047	3.69233e-34
rs861674	T	A	0.0128	0.4578	0.0019	1.3649e-11
rs10068640	A	G	0.0112	0.3651	0.002	1.28201e-08
rs2545339	G	A	0.0115	0.6288	0.002	3.48001e-09
rs144622623	GGTGTGTGTGT	G	0.0145	0.7462	0.0022	4.66552e-11
rs31196	A	C	-0.0107	0.5724	0.0019	2.071e-08
rs111365325	T	C	-0.0271	0.2312	0.0022	1.12409e-33
rs6874142	G	T	0.0288	0.1138	0.0031	5.14517e-20
rs10075249	T	C	0.0143	0.4952	0.0019	4.55827e-14
rs10036789	G	C	0.0163	0.4609	0.0019	1.16493e-17
rs33986149	CA	C	-0.0154	0.3883	0.0019	2.22998e-15
rs261223	C	A	0.0175	0.3702	0.0019	2.29985e-19
rs12519407	C	A	0.0181	0.2567	0.0022	3.3752e-17
rs249677	A	C	-0.0109	0.6333	0.002	2.40298e-08
rs13170063	A	G	-0.0152	0.5921	0.0019	4.10771e-15
rs447352	T	C	-0.0181	0.1408	0.0029	6.62293e-10
rs7731023	G	A	0.0166	0.5749	0.0019	3.48177e-18
rs7448554	A	C	-0.0132	0.4999	0.002	1.77296e-11
rs3822742	A	C	0.0162	0.3706	0.002	1.02707e-16
rs4282339	A	G	-0.0311	0.2075	0.0023	6.16453e-41
rs244711	T	C	0.0279	0.686	0.0022	1.54383e-37
rs40270	C	A	0.0151	0.7724	0.0022	1.89802e-11
rs34287	A	G	0.0187	0.341	0.002	1.17193e-20
rs331917	G	A	-0.0127	0.5803	0.0019	3.5416e-11
rs6860245	C	G	0.0589	0.248	0.0022	9.66051e-160
rs4976262	C	T	-0.0245	0.3156	0.002	4.3722e-33
rs258794	T	G	0.0147	0.2764	0.0021	6.23448e-12
rs7701233	C	T	-0.0179	0.4283	0.0019	5.12035e-21
rs3792819	G	A	0.021	0.0854	0.0034	4.42201e-10
rs11243202	C	T	0.0302	0.486	0.0019	2.8327e-57
rs13209685	T	G	0.0277	0.1594	0.0026	7.49031e-27
rs2142644	A	C	-0.0181	0.672	0.002	3.37287e-19
rs78000963	A	G	0.0169	0.1043	0.0031	4.38702e-08
rs370927791	CT	C	-0.0208	0.4962	0.002	4.99229e-25
rs2268718	T	C	0.0141	0.2704	0.0021	3.23594e-11
rs6931421	G	T	-0.0279	0.3224	0.002	2.30515e-43
rs9375188	T	C	0.0136	0.4844	0.0019	6.80143e-13
rs9391254	T	C	0.0166	0.3205	0.002	2.10184e-16
rs113898003	C	T	-0.036	0.2635	0.0021	1.19207e-63
rs1933081	A	T	0.0267	0.0834	0.0034	5.32844e-15
rs141641494	CT	C	-0.0115	0.3686	0.002	8.38996e-09
rs9385002	T	A	-0.0147	0.2394	0.0022	3.26287e-11
rs7768382	C	T	-0.0201	0.4771	0.0019	1.57109e-26
rs372987459	TAC	T	0.0147	0.6042	0.002	6.85173e-14
rs2788213	A	G	0.0123	0.7104	0.0021	3.79603e-09
rs2569888	A	G	0.0133	0.2449	0.0022	2.29298e-09
rs876122	G	A	0.0162	0.8788	0.0029	2.186e-08
rs41271299	T	C	0.0616	0.0513	0.0043	3.19227e-47
rs188617336	T	C	0.0138	0.2983	0.0021	6.6558e-11
rs4380799	G	T	-0.0255	0.39	0.0021	6.4506e-33
rs1319012	A	T	-0.052	0.9259	0.0037	3.29534e-45
rs1324538	A	T	0.0237	0.3836	0.0019	1.73301e-34
rs655113	C	T	0.0188	0.3006	0.0021	7.41822e-20
rs9344126	C	T	-0.0185	0.5137	0.0019	2.20597e-22
rs293517	C	T	-0.013	0.7011	0.0021	2.80401e-10
rs7768973	A	T	-0.024	0.411	0.0019	5.43751e-36
rs78051210	C	T	0.0263	0.0771	0.0036	1.63493e-13
rs10807137	T	C	-0.0455	0.825	0.0025	5.67806e-75
rs9343327	T	A	0.014	0.4985	0.0019	1.09094e-13
rs35166681	TA	T	0.0214	0.159	0.0026	1.54989e-16
rs2754255	G	A	-0.0153	0.2245	0.0023	1.04689e-11
rs9388490	T	C	0.0462	0.4394	0.0019	1.33045e-130
rs6902109	G	A	-0.0167	0.5401	0.0019	1.03395e-18
rs599004	T	C	-0.0157	0.2807	0.0021	6.5283e-14
rs2748501	A	G	-0.0195	0.4395	0.0019	1.31099e-24
rs718603	T	C	0.0131	0.2774	0.0021	6.67898e-10
rs9266244	A	G	-0.0427	0.7077	0.0021	1.21004e-94
rs72894003	T	C	-0.0423	0.0647	0.0038	1.89802e-28
rs2764264	T	C	0.0203	0.6954	0.0021	5.07341e-23
rs6570509	T	G	-0.0244	0.2868	0.0021	1.2659e-31
rs543650	G	T	0.025	0.5987	0.002	1.49314e-37
rs3828729	G	A	-0.016	0.3094	0.002	4.66874e-15
rs2105333	G	T	-0.019	0.6648	0.002	1.70098e-21
rs2763263	A	T	-0.017	0.2445	0.0022	1.37088e-14
rs798548	C	T	-0.0359	0.3006	0.0021	2.85891e-68
rs12533452	T	C	0.0237	0.1569	0.0026	1.31401e-19
rs34776209	T	C	-0.0317	0.2475	0.0022	1.77787e-47
rs12536902	A	C	0.0479	0.0143	0.0081	3.65603e-09
rs1880318	A	G	0.0147	0.2039	0.0024	6.85899e-10
rs73696333	G	C	0.0191	0.2012	0.0024	3.19669e-15
rs35732917	C	T	0.0204	0.2843	0.0021	2.08018e-22
rs139163241	G	T	-0.0164	0.1394	0.0027	1.78599e-09
rs62466110	C	T	-0.0371	0.067	0.0041	5.74116e-20
rs143355941	TGAGA	T	0.0189	0.4374	0.0019	4.65265e-23
rs987666	A	G	0.0185	0.1188	0.0029	2.32702e-10
rs62621812	A	G	0.0743	0.0204	0.0069	3.16301e-27
rs757834	C	T	0.0256	0.1856	0.0024	1.24796e-25
rs28529426	T	C	-0.0168	0.1711	0.0026	5.82371e-11
rs10242866	T	C	0.0157	0.3983	0.0019	3.66269e-16
rs2529090	G	C	0.0136	0.181	0.0025	3.38602e-08
rs2237485	A	G	0.0191	0.2234	0.0023	3.73422e-17
rs10627558	CGT	C	-0.0181	0.2353	0.0022	6.91035e-16
rs12672217	A	G	0.0139	0.3609	0.002	1.33414e-12
rs177591	G	C	-0.0191	0.1489	0.0027	1.51286e-12
rs60408354	A	G	0.0259	0.0732	0.0036	1.15213e-12
rs42039	T	C	0.0481	0.2444	0.0022	3.53183e-106
rs56363908	G	A	-0.0382	0.0422	0.0047	3.87793e-16
rs2140619	G	A	0.0113	0.4128	0.0019	5.17798e-09
rs3778858	T	G	0.0108	0.3698	0.002	4.26197e-08
rs822530	T	A	0.0255	0.7953	0.0024	2.36102e-27
rs12702693	T	C	0.0173	0.4542	0.0019	6.56145e-20
rs680882	G	T	0.0133	0.7606	0.0022	1.98399e-09
rs723149	G	A	-0.0276	0.5628	0.0019	1.43186e-47
rs1202186	T	C	-0.012	0.6548	0.002	1.65299e-09
rs9640283	C	G	-0.0119	0.5177	0.0019	4.53398e-10
rs6977416	A	G	0.0457	0.3338	0.002	1.42889e-113
rs10225945	G	A	-0.0146	0.1499	0.0026	3.27597e-08
rs12700901	A	C	-0.0184	0.4055	0.0019	1.66686e-21
rs6593210	A	G	0.0146	0.2081	0.0024	4.88203e-10
rs11562101	T	A	0.0115	0.4579	0.002	9.38599e-09
rs2188805	C	A	0.0114	0.3359	0.002	2.003e-08
rs76364830	A	G	-0.0471	0.0634	0.0039	2.70271e-33
rs7826059	C	T	0.0114	0.6421	0.002	7.61395e-09
rs1063582	G	T	-0.0185	0.7649	0.0022	1.12409e-16
rs117818446	A	G	0.0423	0.0202	0.0068	5.28896e-10
rs7014590	C	T	-0.0228	0.2614	0.0022	4.47713e-26
rs112537273	C	T	-0.0212	0.2299	0.0022	3.34426e-21
rs4602848	G	A	0.016	0.6812	0.002	3.14485e-15
rs35086476	GA	G	0.0109	0.4971	0.0019	8.42694e-09
rs2142331	T	C	-0.0165	0.6023	0.0019	1.37784e-17
rs6470771	C	A	-0.0268	0.1694	0.0025	1.5449e-26
rs12334478	G	C	-0.0161	0.4964	0.0019	2.26621e-17
rs10112506	G	A	-0.012	0.3898	0.0019	5.75705e-10
rs7816345	T	C	0.0255	0.1682	0.0025	6.22444e-24
rs2923411	C	T	0.0127	0.5946	0.0019	4.7698e-11
rs72656010	C	T	-0.0668	0.1322	0.0028	7.31139e-126
rs7828086	C	T	0.0135	0.2391	0.0022	1.11099e-09
rs62501195	C	A	-0.0198	0.1712	0.0025	8.11335e-15
rs62515437	T	G	0.0369	0.2253	0.0023	8.7882e-60
rs2925155	T	C	-0.015	0.2612	0.0022	5.46638e-12
rs11778491	C	G	-0.0247	0.2518	0.0022	8.38687e-30
rs1340022	C	T	0.0118	0.4868	0.0019	4.47404e-10
rs72721979	G	T	-0.0229	0.143	0.0027	2.19887e-17
rs7007389	A	T	-0.0134	0.3727	0.002	2.94374e-11
rs115105539	C	G	0.0231	0.1667	0.0025	7.82528e-20
rs4077103	A	C	-0.0143	0.8426	0.0026	4.17503e-08
rs61729527	T	C	-0.0346	0.0519	0.0043	4.85848e-16
rs4735761	C	A	0.0331	0.2857	0.0021	3.66185e-56
rs10283100	G	A	0.0575	0.9445	0.0041	4.10677e-44
rs4870941	C	G	-0.0297	0.238	0.0023	1.09194e-39
rs12541381	A	G	-0.0319	0.2575	0.0022	2.80931e-49
rs10107388	C	T	-0.0159	0.3691	0.002	6.95344e-16
rs10815274	C	A	0.0124	0.4562	0.0019	6.45654e-11
rs7858712	G	A	0.0347	0.9144	0.0034	1.04304e-24
rs34522021	T	C	0.0126	0.4547	0.0019	3.37598e-11
rs75508358	T	C	0.0266	0.0457	0.0045	4.29003e-09
rs12347137	C	A	-0.046	0.2023	0.0024	9.79716e-85
rs10123619	G	A	-0.0171	0.8425	0.0026	4.05042e-11
rs10975935	G	A	-0.0121	0.2464	0.0022	4.15002e-08
rs1056747	G	A	-0.0155	0.4117	0.0019	8.04822e-16
rs143554698	T	C	-0.0257	0.1409	0.0027	3.39391e-21
rs10982888	A	T	-0.0328	0.1136	0.003	3.96643e-28
rs73384223	C	T	-0.0205	0.1967	0.0024	1.2659e-17
rs10962212	C	G	0.0143	0.4184	0.0019	7.47481e-14
rs7863102	T	A	-0.011	0.4474	0.0019	9.97401e-09
rs3901421	C	G	0.0215	0.4871	0.0019	7.54745e-30
rs2236406	C	T	0.0394	0.3493	0.002	1.25806e-87
rs373966865	CA	C	0.0389	0.1758	0.0025	1.84417e-53
rs3205136	A	C	-0.0184	0.0952	0.0033	1.84999e-08
rs10858246	C	G	-0.0188	0.3183	0.002	2.34909e-20
rs1330826	C	G	0.0162	0.2268	0.0023	1.03896e-12
rs7020491	T	C	-0.0178	0.4266	0.0019	1.21899e-20
rs74458759	G	C	0.0171	0.2886	0.0022	3.12033e-15
rs12340775	A	G	-0.0287	0.0552	0.0043	1.73181e-11
rs12351226	T	C	0.0218	0.1712	0.0025	9.13482e-18
rs1341215	A	G	0.0229	0.1374	0.0027	6.3183e-17
rs12344515	T	C	-0.0163	0.2402	0.0022	2.27719e-13
rs80280630	T	C	-0.0168	0.1115	0.003	2.27898e-08
rs112367251	TCTCACA	T	0.0179	0.357	0.0021	1.29092e-17
rs10793931	C	G	-0.0132	0.3555	0.002	3.23221e-11
rs7082659	C	T	0.0156	0.8663	0.0028	2.273e-08
rs10829226	A	G	-0.0112	0.6359	0.002	1.32999e-08
rs10776560	T	C	-0.0157	0.4995	0.0019	7.87952e-17
rs68049170	A	G	-0.0259	0.2764	0.0021	2.6903e-34
rs2274351	T	C	0.017	0.5433	0.0019	3.0662e-19
rs72841270	G	T	0.0294	0.1354	0.0028	2.25216e-26
rs11421589	CT	C	0.0119	0.5556	0.0019	5.98894e-10
rs11424084	CA	C	0.0228	0.1403	0.0027	7.24102e-17
rs1556659	T	C	0.0163	0.3818	0.002	7.18952e-17
rs35288270	C	T	-0.0328	0.1344	0.0028	3.43479e-32
rs4748008	C	T	-0.0125	0.4346	0.0019	8.94953e-11
rs332116	T	C	-0.0206	0.2804	0.0021	2.88602e-22
rs10822117	G	A	-0.0176	0.237	0.0022	4.24033e-15
rs67527161	C	T	-0.0182	0.209	0.0023	5.79029e-15
rs10128333	T	C	-0.0146	0.1676	0.0025	9.51305e-09
rs7095472	G	A	0.0267	0.5335	0.0019	7.65597e-45
rs117335233	G	T	-0.0236	0.053	0.0042	2.561e-08
rs12773500	T	C	0.0171	0.1375	0.0028	5.05406e-10
rs11187838	A	G	0.0394	0.4347	0.0019	1.16011e-94
rs2181834	T	G	0.0254	0.5503	0.0019	7.69485e-41
rs496783	G	A	-0.0124	0.4648	0.0019	8.12643e-11
rs11198591	A	G	0.0148	0.3684	0.002	4.90795e-14
rs2362487	G	C	0.0154	0.2473	0.0022	3.57026e-12
rs947099	A	G	0.0117	0.3536	0.002	2.70701e-09
rs71463518	AT	A	-0.0132	0.319	0.0021	2.92099e-10
rs10824307	C	G	-0.0194	0.6471	0.002	1.78896e-22
rs664317	C	A	-0.0177	0.8375	0.0026	4.49573e-12
rs2648725	A	T	0.0165	0.2134	0.0023	8.20352e-13
rs7893378	A	G	0.0175	0.1143	0.0031	2.35999e-08
rs291979	A	G	0.0242	0.2289	0.0023	6.75616e-27
rs11009928	G	A	-0.0148	0.2547	0.0022	1.03801e-11
rs5786398	CT	C	-0.0177	0.3773	0.0021	1.53886e-17
rs4752689	A	G	0.0205	0.5839	0.0019	1.36301e-26
rs11014285	A	G	0.0342	0.1654	0.0026	2.88802e-40
rs2490302	A	T	0.0221	0.9137	0.0034	6.23735e-11
rs11191208	A	G	0.0147	0.2057	0.0024	3.68901e-10
rs10749157	C	T	0.0113	0.3584	0.002	1.239e-08
rs2283200	T	C	-0.0281	0.0559	0.0042	1.48115e-11
rs73413540	T	C	-0.0124	0.2248	0.0023	4.42099e-08
rs985136	G	C	0.0138	0.4895	0.002	2.9621e-12
rs4752829	A	G	0.0262	0.2861	0.0021	5.90201e-36
rs10796828	G	T	0.0154	0.6348	0.002	5.77431e-15
rs7902	G	A	0.0149	0.4469	0.0019	5.21915e-15
rs11221657	G	T	0.0179	0.1352	0.0028	1.20501e-10
rs112873218	T	C	0.0216	0.1054	0.0031	4.02161e-12
rs10832963	G	T	-0.0203	0.7445	0.0022	9.22571e-21
rs704660	T	C	0.0153	0.4095	0.0019	2.27719e-15
rs7107356	G	A	0.0133	0.5068	0.0019	1.85994e-12
rs11233117	G	C	-0.0176	0.4535	0.0019	1.74181e-20
rs73006226	A	C	-0.0182	0.1267	0.0029	2.22998e-10
rs545104	C	T	0.0127	0.6164	0.002	8.08351e-11
rs56207600	A	G	0.0192	0.111	0.003	2.50098e-10
rs61878760	A	G	0.019	0.0828	0.0034	3.73603e-08
rs7952436	T	C	-0.0453	0.0823	0.0034	1.61808e-39
rs4244809	A	G	-0.0262	0.2082	0.0023	5.55392e-29
rs1584011	G	T	0.0159	0.3559	0.002	9.77687e-16
rs7941305	C	T	-0.0129	0.3133	0.0021	6.01201e-10
rs11605297	A	G	0.0146	0.2328	0.0022	8.03341e-11
rs7129320	A	G	-0.0389	0.1661	0.0025	7.28954e-53
rs34345560	A	G	0.0219	0.1952	0.0024	7.09741e-20
rs604723	C	T	-0.0166	0.7248	0.0021	8.16018e-15
rs11042717	C	T	-0.029	0.4896	0.0019	4.04297e-53
rs10657263	G	C	-0.013	0.5481	0.0019	7.97995e-12
rs4938359	G	A	-0.0156	0.2024	0.0024	3.23966e-11
rs11217863	A	G	-0.0268	0.1162	0.003	1.06292e-19
rs772222	G	A	0.0121	0.2651	0.0021	1.55199e-08
rs1168768	T	C	0.0332	0.975	0.006	3.60903e-08
rs2089111	G	C	-0.0172	0.267	0.0022	1.72584e-15
rs4622329	A	G	0.0149	0.3496	0.002	8.61986e-14
rs3764002	T	C	0.028	0.2617	0.0021	4.47095e-39
rs12423821	C	T	0.0161	0.1575	0.0027	1.17201e-09
rs7137546	T	A	0.0142	0.4249	0.0019	9.70733e-14
rs67551338	T	C	0.0576	0.0615	0.004	1.044e-47
rs10845408	T	C	0.0255	0.3538	0.002	3.25387e-38
rs17478946	G	A	-0.0192	0.3004	0.0021	9.98389e-21
rs12230946	A	G	0.0271	0.0911	0.0033	1.45011e-16
rs9669278	C	T	-0.0496	0.5183	0.0019	5.24807e-151
rs2229840	T	C	0.0341	0.1597	0.0026	3.01509e-40
rs7485647	A	G	-0.0261	0.844	0.0026	1.04496e-23
rs35756741	T	C	-0.0378	0.0924	0.0033	5.80096e-31
rs6582398	T	C	0.014	0.6002	0.002	1.13501e-12
rs10748128	T	G	0.0255	0.3446	0.002	6.77174e-38
rs11178643	T	A	0.0109	0.3593	0.002	4.43997e-08
rs310796	T	G	0.0142	0.6811	0.002	2.53396e-12
rs9634212	A	C	0.0471	0.221	0.0023	8.59014e-95
rs7971536	A	T	-0.0194	0.4945	0.0019	1.06488e-24
rs2454390	C	T	-0.0176	0.8459	0.0026	1.7398e-11
rs11612462	G	T	0.015	0.1698	0.0025	2.54701e-09
rs34338597	G	A	-0.0112	0.3832	0.0019	7.88007e-09
rs3184504	C	T	0.0183	0.517	0.0019	2.71331e-22
rs610694	C	T	0.0136	0.4903	0.0019	4.28746e-13
rs76895963	G	T	0.1639	0.0207	0.0073	8.22243e-112
rs11175919	A	G	0.0349	0.0262	0.0059	3.159e-09
rs11068230	G	C	0.0238	0.8656	0.0028	9.67386e-18
rs2101017	T	C	-0.0223	0.8695	0.0028	1.44411e-15
rs11060942	A	G	-0.0354	0.0344	0.0052	7.49031e-12
rs28592876	A	G	0.03	0.2051	0.0023	9.08657e-38
rs3782811	A	C	-0.0165	0.2507	0.0022	3.95913e-14
rs61919240	A	T	0.0137	0.3244	0.002	9.77012e-12
rs1444628	T	C	0.024	0.6904	0.002	6.84542e-32
rs11049704	G	C	-0.0183	0.293	0.0021	1.10306e-18
rs12831751	C	A	0.0172	0.2857	0.0021	1.57398e-16
rs12099669	A	G	0.0331	0.6962	0.002	1.39187e-58
rs2071450	T	C	-0.0174	0.3675	0.002	8.84708e-19
rs3782232	A	G	-0.0339	0.0712	0.0037	2.40602e-20
rs7301341	C	T	-0.0255	0.3268	0.002	9.2747e-37
rs7321635	C	A	-0.0132	0.6465	0.002	2.5781e-11
rs3116602	G	T	-0.0612	0.2153	0.0023	9.52796e-155
rs3818416	C	A	0.0279	0.7645	0.0022	2.00817e-35
rs61944841	A	G	0.0253	0.4138	0.002	3.54079e-37
rs77013652	G	T	0.049	0.015	0.0081	1.502e-09
rs7328187	G	T	0.0116	0.4976	0.0019	1.185e-09
rs7320878	A	G	-0.015	0.6034	0.0019	1.344e-14
rs144109601	A	C	-0.0278	0.0418	0.0048	5.15003e-09
rs9590328	G	A	0.0153	0.1417	0.0027	2.01999e-08
rs78525785	T	C	-0.0169	0.62	0.002	9.81296e-18
rs9594714	T	G	0.0144	0.3052	0.0021	2.64789e-12
rs9568031	T	C	-0.0115	0.706	0.0021	3.33903e-08
rs2812208	C	G	0.1156	0.021	0.0066	5.50681e-68
rs8000973	C	T	0.0134	0.5334	0.0019	2.05022e-12
rs9525326	G	A	-0.0184	0.1875	0.0024	3.6241e-14
rs532499	C	T	-0.0127	0.7413	0.0022	4.90004e-09
rs9517483	G	A	-0.0181	0.699	0.0021	2.25996e-18
rs2296316	C	T	-0.0192	0.4643	0.0019	1.58891e-23
rs113827862	C	T	-0.0235	0.0608	0.004	4.66702e-09
rs4900578	T	A	-0.0177	0.3688	0.002	1.7559e-19
rs56112295	T	C	0.0154	0.2257	0.0024	1.118e-10
rs8019890	A	C	0.025	0.5313	0.0019	1.95884e-38
rs8017006	G	A	0.0122	0.3275	0.002	2.21998e-09
rs10483727	C	T	-0.0368	0.6109	0.0019	6.72977e-80
rs8020095	A	G	-0.0145	0.15	0.0027	4.53398e-08
rs35230100	CATAT	C	-0.0262	0.4328	0.002	4.4157e-40
rs117068593	T	C	0.0403	0.1895	0.0024	8.82673e-62
rs1190540	G	A	0.0125	0.6983	0.0021	1.61901e-09
rs17197114	C	T	0.0177	0.1772	0.0025	1.54383e-12
rs45528934	T	C	0.0262	0.1623	0.0026	1.96517e-24
rs28529055	T	G	-0.0147	0.4368	0.0019	1.87888e-14
rs36226649	C	T	0.0485	0.0667	0.0038	3.05281e-37
rs28678024	G	A	-0.0119	0.2854	0.0021	1.89898e-08
rs8904	A	G	-0.0157	0.363	0.002	1.523e-15
rs10637890	TTC	T	-0.0123	0.621	0.002	3.95603e-10
rs2070598	A	G	0.0204	0.4559	0.0019	6.35624e-27
rs909220	A	G	-0.015	0.4443	0.0019	3.24489e-15
rs79066296	T	C	-0.0169	0.7676	0.0022	6.10661e-14
rs12882130	G	C	-0.0202	0.3836	0.002	1.87715e-24
rs8018486	G	A	-0.0138	0.1914	0.0024	1.17801e-08
rs7144307	C	T	-0.0122	0.3853	0.002	6.09705e-10
rs13316	A	C	0.0115	0.4301	0.0019	3.65502e-09
rs147233090	T	C	-0.0446	0.0247	0.0061	3.95367e-13
rs5812543	GT	G	0.0135	0.6915	0.0021	2.64698e-10
rs4383083	A	G	0.0111	0.6466	0.002	2.90898e-08
rs8042578	G	C	0.0287	0.2426	0.0022	2.28507e-38
rs990315	C	T	-0.0115	0.6229	0.002	5.07002e-09
rs74379684	T	C	-0.0272	0.0751	0.0036	4.39137e-14
rs2871865	G	C	-0.0493	0.1159	0.003	3.40408e-62
rs17205463	T	C	-0.0263	0.4477	0.0019	4.2092e-43
rs36016415	AC	A	-0.0275	0.5397	0.0019	3.22181e-47
rs4965298	T	C	-0.0119	0.7127	0.0021	1.81001e-08
rs11070842	C	T	-0.0146	0.1631	0.0026	1.30101e-08
rs12907139	A	G	-0.0149	0.5245	0.0019	4.89328e-15
rs5742915	C	T	0.0248	0.4605	0.0019	9.3261e-39
rs140657345	TCCTC	T	-0.02	0.2519	0.0022	5.5335e-20
rs373736365	G	T	0.0189	0.7157	0.0022	4.53419e-18
rs11633371	T	G	0.0216	0.4764	0.0019	7.49376e-30
rs4932439	G	A	-0.0151	0.8254	0.0025	1.43301e-09
rs2174008	C	G	-0.0192	0.4975	0.0019	5.89251e-24
rs577289	T	A	-0.0125	0.2808	0.0021	5.39399e-09
rs72726050	C	T	-0.0192	0.0958	0.0034	1.84098e-08
rs12909863	C	G	0.0189	0.2512	0.0022	6.04644e-18
rs713467	A	G	0.0146	0.4345	0.0019	3.09386e-14
rs11629593	G	T	-0.0109	0.6158	0.002	4.42201e-08
rs2663126	A	G	-0.0139	0.6905	0.0021	1.35613e-11
rs116092985	G	A	-0.0401	0.0958	0.0033	1.16788e-34
rs35811052	G	A	-0.0148	0.2559	0.0022	8.84097e-12
rs72771070	T	C	0.015	0.283	0.0021	1.29688e-12
rs62033029	A	G	-0.0141	0.2064	0.0023	1.726e-09
rs72801843	A	T	0.0313	0.3015	0.0021	8.82673e-52
rs55872725	T	C	0.0222	0.4037	0.0019	1.46285e-30
rs4985445	G	A	-0.0175	0.4565	0.0019	3.29534e-20
rs17818592	C	T	-0.0129	0.4367	0.0019	1.22914e-11
rs8054549	A	C	-0.0251	0.4486	0.0019	3.37287e-39
rs7185244	C	T	-0.0148	0.7759	0.0023	1.39601e-10
rs113478686	CT	C	-0.0244	0.2292	0.0023	3.76357e-27
rs12051245	C	T	0.0299	0.2318	0.0022	2.56389e-40
rs143076454	A	G	-0.0499	0.0186	0.007	1.05512e-12
rs246177	T	C	0.0214	0.3681	0.002	2.03517e-27
rs116008080	A	G	-0.0415	0.0238	0.0063	4.05695e-11
rs12926103	A	G	0.0272	0.0661	0.0038	9.59843e-13
rs77364196	A	G	-0.033	0.053	0.0043	8.34834e-15
rs61528919	C	T	0.014	0.3609	0.002	3.32889e-12
rs35816944	A	G	-0.1088	0.0066	0.0117	1.2659e-20
rs78457529	T	C	-0.0904	0.0117	0.0088	1.22096e-24
rs4788218	C	T	0.0275	0.401	0.0019	5.52459e-46
rs2240735	T	C	0.0189	0.748	0.0022	3.98566e-18
rs77809369	T	C	0.0237	0.0642	0.0039	9.8349e-10
rs35268848	A	C	0.0737	0.0119	0.0101	2.83204e-13
rs62070319	T	C	-0.018	0.4427	0.002	2.54097e-20
rs6502935	T	C	-0.0125	0.7381	0.0022	6.31495e-09
rs113146332	C	G	0.0311	0.0381	0.0049	2.98696e-10
rs9894577	A	G	-0.031	0.318	0.002	1.39508e-52
rs2005172	C	A	0.048	0.6397	0.002	2.34963e-128
rs28485212	T	C	-0.0188	0.1494	0.0027	1.24194e-12
rs9890062	A	G	0.0267	0.0615	0.0039	1.20005e-11
rs117972846	G	T	0.0335	0.0285	0.0057	5.47293e-09
rs2289629	A	G	-0.0148	0.3451	0.002	8.02047e-14
rs2019203	A	C	0.0189	0.4909	0.0019	1.8412e-23
rs9905385	G	A	-0.0339	0.6707	0.002	1.93999e-63
rs78766798	C	T	0.0319	0.0847	0.0035	2.60976e-20
rs78378222	G	T	0.138	0.0123	0.0087	4.5144e-56
rs2112617	A	G	-0.0167	0.5294	0.0019	1.073e-18
rs2676298	T	C	-0.0269	0.853	0.0027	2.38506e-23
rs7220127	C	T	-0.0105	0.4264	0.0019	4.60299e-08
rs36000545	G	A	-0.022	0.3957	0.002	2.558e-29
rs6505216	T	G	-0.0498	0.233	0.0023	1.8281e-101
rs57791149	C	T	-0.0173	0.4024	0.0019	3.26137e-19
rs2521349	A	G	0.0155	0.3847	0.0019	2.01419e-15
rs173135	T	C	-0.0341	0.115	0.003	3.24564e-30
rs12943867	A	G	0.0184	0.3367	0.002	7.56833e-20
rs9898189	G	C	-0.0163	0.6446	0.0021	1.88018e-15
rs57513571	T	C	-0.0191	0.2004	0.0024	7.02102e-16
rs11867855	T	G	-0.0132	0.2372	0.0022	2.93103e-09
rs4640244	G	A	-0.02	0.3993	0.0019	3.80978e-25
rs72829852	T	C	0.0309	0.0621	0.0039	3.74024e-15
rs2592208	A	C	-0.0124	0.513	0.0019	5.51696e-11
rs113232639	A	G	0.0327	0.493	0.0019	4.78961e-64
rs8084413	A	G	-0.0127	0.4693	0.0019	3.24713e-11
rs2978362	T	C	0.0106	0.5326	0.0019	2.848e-08
rs71336393	GA	G	0.049	0.2346	0.0023	9.01571e-105
rs74494415	T	C	-0.0417	0.0398	0.0049	1.8218e-17
rs2347808	A	G	-0.0125	0.5139	0.0019	5.78762e-11
rs33973388	T	G	0.0249	0.4353	0.0019	1.44611e-38
rs4940874	G	A	0.0148	0.8119	0.0024	1.244e-09
rs1786263	T	G	-0.019	0.6055	0.0019	1.02589e-22
rs62103240	A	G	0.0212	0.071	0.0037	1.39701e-08
rs4121583	T	C	0.0118	0.6192	0.002	4.62402e-09
rs568267	T	C	0.0122	0.7431	0.0022	2.22602e-08
rs35073631	C	T	0.0112	0.4331	0.0019	5.92298e-09
rs12962050	A	G	0.0153	0.6445	0.002	1.51915e-14
rs7229520	A	G	-0.0224	0.6616	0.002	9.20874e-29
rs7228151	C	T	-0.0185	0.206	0.0023	3.18933e-15
rs9957318	G	A	0.0187	0.348	0.002	1.02e-20
rs151123488	CTGTGTGTGTG	C	0.0178	0.8668	0.0029	5.07399e-10
rs60389750	T	C	-0.0175	0.3139	0.0021	1.05706e-16
rs79441499	T	C	-0.0138	0.4055	0.0019	9.66941e-13
rs11373507	GA	G	-0.0113	0.6294	0.002	1.12199e-08
rs45474992	T	C	-0.0617	0.0362	0.0051	2.16721e-33
rs10421750	T	G	-0.0145	0.312	0.0021	5.72796e-12
rs16989695	A	G	-0.0139	0.5165	0.0019	1.93019e-13
rs12150907	A	G	-0.0219	0.1977	0.0024	7.21938e-20
rs10948	T	G	-0.0252	0.6638	0.002	3.42768e-36
rs2607234	G	A	-0.0302	0.9476	0.0043	1.99618e-12
rs117203652	A	G	-0.0346	0.03	0.0055	4.31599e-10
rs4807472	C	T	-0.0158	0.6764	0.002	8.18276e-15
rs12461874	A	C	-0.0181	0.2784	0.0021	1.26386e-17
rs116919274	A	G	0.0271	0.046	0.0046	3.52298e-09
rs111901094	T	G	-0.0253	0.182	0.0025	4.04203e-24
rs75702986	A	G	-0.0163	0.1861	0.0025	3.14196e-11
rs4252548	T	C	-0.0753	0.0218	0.0065	2.95597e-31
rs8112948	A	T	-0.0297	0.2856	0.0022	4.24131e-42
rs350832	A	G	-0.0165	0.7709	0.0023	3.44112e-13
rs11260035	A	G	0.015	0.2761	0.0021	1.85609e-12
rs11672848	T	C	-0.0171	0.5246	0.0019	7.73393e-19
rs2287821	T	C	-0.0153	0.5091	0.0019	6.95344e-16
rs147110934	T	G	-0.0722	0.0243	0.0062	9.38858e-32
rs6054390	A	G	-0.0188	0.628	0.002	1.44511e-21
rs73125634	T	G	-0.0195	0.2782	0.0021	5.11446e-20
rs12185775	C	G	-0.0167	0.1172	0.003	3.661e-08
rs112021215	C	T	-0.0147	0.201	0.0025	5.99198e-09
rs4815952	C	T	-0.0161	0.5221	0.0019	1.23595e-16
rs35963161	A	G	-0.0157	0.4757	0.0019	7.45762e-16
rs77447813	C	G	0.0224	0.087	0.0034	3.20775e-11
rs2236096	C	T	0.018	0.2327	0.0023	1.28795e-15
rs6142059	C	T	0.0116	0.4926	0.0019	1.19001e-09
rs143384	G	A	0.0725	0.4038	0.0019	1e-200
rs80132799	T	C	0.0231	0.0679	0.0038	1.31199e-09
rs6054491	G	C	-0.0142	0.2404	0.0022	2.15199e-10
rs684905	T	C	-0.0118	0.4176	0.0019	7.10003e-10
rs6082354	C	A	-0.024	0.6675	0.002	1.18987e-32
rs4287835	C	T	0.0147	0.534	0.0019	9.94489e-15
rs1291114	C	G	0.0173	0.8903	0.0031	1.94599e-08
rs57696574	C	A	0.0173	0.3981	0.002	4.50194e-18
rs34879158	C	A	-0.0363	0.263	0.0022	1.54917e-63
rs6028716	A	G	-0.021	0.2587	0.0022	4.58247e-22
rs6066122	G	C	0.0127	0.7631	0.0023	1.75501e-08
rs13037813	C	T	0.0292	0.2391	0.0022	1.71199e-39
rs73197345	A	T	0.0211	0.1367	0.0028	3.54568e-14
rs12483401	C	T	-0.0387	0.0216	0.0067	9.22104e-09
rs2230033	A	G	-0.0265	0.5644	0.0019	3.48819e-43
rs112153300	A	G	0.0261	0.089	0.0034	7.05342e-15
rs35631698	GC	G	0.0145	0.3746	0.002	2.59119e-13
rs2212926	A	C	-0.022	0.2106	0.0023	7.74819e-21
rs4818280	T	C	-0.0124	0.6269	0.002	2.84302e-10
rs9610447	T	C	0.0152	0.7471	0.0022	5.28567e-12
rs5753518	A	G	0.0242	0.0899	0.0033	5.03849e-13
rs7286917	G	A	0.0171	0.7461	0.0023	5.18442e-14
rs41311445	C	A	-0.0328	0.0958	0.0032	4.72825e-24
rs5763821	C	A	0.0191	0.3907	0.002	1.05512e-21
rs6000886	C	T	0.0131	0.6482	0.002	5.88166e-11
rs8136517	C	T	0.0267	0.0652	0.0039	6.58264e-12
rs165849	A	G	0.0157	0.6975	0.0021	4.56983e-14
rs10453441	G	A	-0.0139	0.402	0.002	9.10123e-13
rs28379706	C	T	0.0114	0.3931	0.002	4.49004e-09

## Sheet: Table 6
Confounders of sarcopenia and the excluded SNPs.
Confounders of sarcopenia in inflammatory bowel disease	Excluded SNPs
older age	No SNPs
low socioeconomic status	No SNPs
low physical activity	rs12446550
poor diet	No SNPs
Confounders of sarcopenia in ulcerative colitis	Excluded SNPs
older age	No SNPs
low socioeconomic status	No SNPs
low physical activity	No SNPs
poor diet	No SNPs
Confounders of sarcopenia in Crohn's disease	Excluded SNPs
older age	No SNPs
low socioeconomic status	No SNPs
low physical activity	rs13135092
poor diet	No SNPs
Abbreviations: SNPs: single nucleotide polymorphisms
